# Supplementary material for: Self-Healing Hydrogels with both LCST and UCST through Cross-Linking Induced Thermo-Response
Source: Polymers (Basel). 2019 Mar 13;11(3):490. doi: 10.3390/polym11030490 (PMC6473816; doi:10.3390/polym11030490)
Supplement: Supplementary file 1 [file polymers-11-00490-s001.zip]

Archive with 2 entries (2 files):
- 7.mp4
- Supplementary Materials polymers.doc
